# Supplementary material for: Effectiveness of Social Media-Based Interventions for the Promotion of Physical Activity: Scoping Review
Source: Int J Environ Res Public Health. 2021 Dec 10;18(24):13018. doi: 10.3390/ijerph182413018 (PMC8702047; doi:10.3390/ijerph182413018)
Supplement: Supplementary file 1 [file ijerph-18-13018-s001.zip]

Archive with 1 entries (1 files):
- ijerph-1469611-supplementary.pdf
